# Supplementary material for: Improving treatment of patients with psychosis in low-and-middle-income countries in Southeast Europe: Results from a hybrid effectiveness-implementation, pragmatic, cluster-randomized clinical trial (IMPULSE)
Source: Eur Psychiatry. 2022 Aug 10;65(1):e50. doi: 10.1192/j.eurpsy.2022.2302 (PMC9491080; doi:10.1192/j.eurpsy.2022.2302)
Supplement: Supplementary file 1 [file epasup.zip]

Archive with 2 entries (2 files):
- S0924933822023021sup001.docx
- S0924933822023021sup002.docx
